# Supplementary material for: Connexin-Based Channel Activity Is Not Specifically Altered by Hepatocarcinogenic Chemicals
Source: Int J Mol Sci. 2021 Oct 29;22(21):11724. doi: 10.3390/ijms222111724 (PMC8584159; doi:10.3390/ijms222111724)
Supplement: Supplementary file 1 [file ijms-22-11724-s001.zip]

Archive with 1 entries (1 files):
- ijms-1399258-supplementary.pdf
